# Supplementary material for: Cobalt Ion Removal by Activated Carbon and Biochar Derived from Sargassum sp
Source: Int J Mol Sci. 2025 Aug 8;26(16):7666. doi: 10.3390/ijms26167666 (PMC12386870; doi:10.3390/ijms26167666)
Supplement: Supplementary file 1 [file ijms-26-07666-s001.zip]

Archive with 1 entries (1 files):
- ijms-3696635-supplementary.pdf
